# Supplementary material for: PEG-Bottlebrush Stabilizer-Based Worm-like Nanocrystal Micelles with Long-Circulating and Controlled Release for Delivery of a BCR-ABL Inhibitor against Chronic Myeloid Leukemia (CML)
Source: Pharmaceutics. 2022 Aug 10;14(8):1662. doi: 10.3390/pharmaceutics14081662 (PMC9415161; doi:10.3390/pharmaceutics14081662)
Supplement: Supplementary file 1 [file pharmaceutics-14-01662-s001.zip]

Archive with 1 entries (1 files):
- pharmaceutics-1766355-supplementary.pdf
